# Supplementary material for: Improving inference for nonlinear state‐space models of animal population dynamics given biased sequential life stage data
Source: Biometrics. 2020 Apr 25;77(1):352–61. doi: 10.1111/biom.13267 (PMC7984174; doi:10.1111/biom.13267)
Supplement: Supplementary file 1 — Web Appendices, Tables, and Figures referenced in Sections 3, 4, and 5, Maple code to reproduce the theoretical identifiability assessments, and JAGS code to reproduce the results of the case study are available with this paper at the Biometrics website on Wiley Online Library. [file BIOM-77-352-s001.zip]

Archive with 2 entries (2 files):
- biom13267-sup-0001-SuppMat.pdf
- biom13267-sup-0002-SuppMat_Example_Code.7z
